# Supplementary material for: Population genetics and migration pathways of the Mediterranean fruit fly Ceratitis capitata inferred with coalescent methods
Source: PeerJ. 2018 Aug 7;6:e5340. doi: 10.7717/peerj.5340 (PMC6086102; doi:10.7717/peerj.5340)
Supplement: Supplemental Information 1 — Cc correspond to Ceratitis capitata, and the number refers to the region where the specimens belong as found in Fig. 1 (haplotype network). [file peerj-06-5340-s002.fasta]

>Cc_04
TCGAGCTGAATTAGGACATCCAGGAGCATTAATTGGAGATGATCAAATTTATAATGTAATTGTTACTGCCCATGCTTTTGTAATAATTTTTTTCATAGTTATACCTATTATAATTGGAGGATTTGGTAATTGATTAGTACCTTTAATACTTGGAGCACCAGATATGGCATTTCCTCGAATAAATAATATAAGTTTTTGATTATTACCTCCTTCCCTTACATTATTATTAGTAAGTAGTATAGTAGAAAATGGGGCTGGAACAGGTTGAACAGTTTACCCTCCTCTTTCTTCTGTGATTGCTCATGGAGGGGCTTCTGTTGACTTAGCAATTTTTTCTCTTCATTTAGCTGGAATTTCTTCTATTTTAGGAGCTGTAAATTTTATCACAACAGTAATTAATATACGATCTACCGGAATTTCATTCGACCGAATACCTTTATTTGTTTGAGCAGTAGTTCTTACTGCACTACTTCTATTATTATCTTTACCAGTTTTAGCAGGAGCTATTACTATATTATTAACAGATCGAAATTTAAAT
>Cc_13
TCGAGCTGAATTAGGACATCCAGGAGCATTAATTGGAGATGATCAAATTTATAATGTAATTGTTACTGCCCATGCTTTTGTAATAATTTTTTTCATAGTTATACCTATTATAATTGGAGGATTTGGTAATTGATTAGTACCTTTAATACTTGGAGCACCAGATATGGCATTTCCTCGAATAAATAATATAAGTTTTTGATTATTACCTCCTTCCCTTACATTATTATTAGTAAGTAGTATAGTAGAAAATGGGGCTGGAACAGGTTGAACAGTTTACCCTCCTCTTTCTTCTGTGATTGCTCATGGAGGAGCTTCTGTTGACTTAGCAATTTTTTCTCTTCATTTAGCTGGAATTTCTTCTATTTTAGGAGCTGTAAATTTTATCACAACAGTAATTAATATACGATCTACCGGAATTTCATTCGACCGAATACCTTTATTTGTTTGAGCAGTAGTTCTTACTGCACTACTTCTATTATTATCTTTACCAGTTTTAGCAGGAGCTATTACTATATTATTAACAGATCGAAATTTAAAT
>Cc_14
TCGAGCTGAATTAGGACATCCAGGAGCATTAATTGGAGATGACCAAATTTATAATGTAATTGTTACTGCCCATGCTTTTGTAATAATTTTTTTCATAGTTATACCTATTATAATTGGAGGATTTGGTAATTGATTAGTACCTTTAATACTTGGAGCACCAGATATGGCATTTCCTCGAATAAATAATATAAGTTTTTGATTATTACCTCCTTCCCTTACATTATTATTAGTAAGTAGTATAGTAGAAAATGGGGCTGGAACAGGTTGAACAGTTTACCCTCCTCTTTCTTCTGTGATTGCTCATGGAGGAGCTTCTGTTGACTTAGCAATTTTTTCTCTTCATTTAGCTGGAATTTCTTCTATTTTAGGAGCTGTAAATTTTATCACAACAGTAATTAATATACGATCTACCGGAATTTCATTCGACCGAATACCTTTATTTGTTTGAGCAGTAGTTCTTACTGCACTACTTCTATTATTATCTTTACCAGTTTTAGCAGGAGCTATTACTATATTATTAACAGATCGAAATTTAAAT
>Cc_19
TCGAGCTGAATTAGGACATCCAGGAGCATTAATTGGAGATGATCAAATTTATAATGTAATTGTTACTGCCCATGCTTTTGTAATAATTTTTTTCATAGTTATACCTATTATAATTGGAGGATTTGGTAATTGATTAGTACCTTTAATACTTGGAGCACCAGATATAGCATTTCCTCGAATAAATAATATAAGTTTTTGATTATTACCTCCTTCCCTTACATTATTATTAGTAAGTAGTATAGTAGAAAATGGGGCTGGAACAGGTTGAACAGTTTACCCTCCTCTTTCTTCTGTGATTGCTCATGGAGGGGCTTCTGTTGACTTAGCTATTTTTTCTCTTCATTTAGCTGGAATTTCTTCTATTTTAGGAGCTGTAAATTTTATCACAACAGTAATTAATATACGATCTACCGGAATTTCATTCGACCGAATACCTTTATTTGTTTGAGCAGTAGTTCTTACTGCACTACTTCTATTATTATCTTTACCAGTTTTAGCAGGAGCTATTACTATATTATTAACAGATCGAAATTTAAAT
>Cc_20
TCGAGCTGAATTAGGACATCCAGGAGCATTAATTGGAGATGATCAAATTTATAATGTAATTGTTACTGCCCATGCTTTTGTAATAATTTTTTTCATAGTTATACCTATTATAATTGGAGGATTTGGTAATTGATTAGTACCTTTAATACTTGGAGCACCAGATATGGCATTTCCTCGAATAAATAATATAAGTTTTTGATTATTACCTCCTTCCCTTACATTATTATTAGTAAGTAGTATAGTAGAAAATGGGGCTGGAACAGGTTGAACAGTTTACCCTCCTCTTTCTTCTGTGATTGCTCATGGAGGTGCTTCTGTTGACTTAGCAATTTTTTCTCTTCATTTAGCTGGAATTTCTTCTATTTTAGGAGCTGTAAATTTTATCACAACAGTAATTAATATACGATCTACCGGAATTTCATTCGACCGAATACCTTTATTTGTTTGAGCAGTAGTTCTTACTGCACTACTTCTATTATTATCTTTACCAGTTTTAGCAGGAGCTATTACTATATTATTAACAGATCGAAATTTAAAT
>Cc_21
TCGAGCTGAATTAGGACATCCAGGAGCATTAATTGGAGATGATCAAATTTATAATGTAATTGTTACTGCCCATGCTTTTGTAATAATTTTTTTCATAGTTATACCTATTATAATTGGAGGATTTGGTAATTGATTAGTACCTTTAATACTTGGAGCACCAGATATAGCATTTCCTCGAATAAATAATATAAGTTTTTGATTATTACCTCCTTCCCTTACATTATTATTAGTAAGTAGTATAGTAGAAAATGGAGCTGGAACAGGTTGAACAGTTTACCCTCCTCTTTCTTCTGTGATTGCTCATGGAGGTGCTTCTGTTGACTTAGCAATTTTTTCTCTTCATTTAGCTGGAATTTCTTCTATTTTAGGGGCTGTAAATTTTATCACAACAGTAATTAATATACGATCTACCGGAATTTCATTCGACCGAATACCTTTATTTGTTTGAGCAGTAGTTCTTACTGCACTACTTCTATTATTATCTTTACCAGTTTTAGCAGGAGCTATTACTATATTATTAACAGATCGAAATTTAAAT
>Cc_22
TCGAGCTGAATTAGGACATCCAGGAGCATTAATTGGAGATGATCAAATTTATAATGTAATTGTTACTGCCCATGCTTTTGTAATAATTTTTTTCATAGTTATACCTATTATAATTGGAGGATTTGGTAATTGATTAGTACCTTTAATACTTGGAGCACCAGATATGGCATTTCCTCGAATAAATAATATAAGTTTTTGATTATTACCTCCTTCCCTTACATTATTATTAGTAAGTAGTATAGTAGAAAATGGGGCTGGAACAGGTTGAACAGTTTACCCTCCTCTTTCTTCTGTGATTGCTCATGGAGGAGCTTCTGTTGACTTAGCTATTTTTTCTCTTCATTTAGCTGGAATTTCTTCTATTTTAGGAGCTGTAAATTTTATCACAACAGTAATTAATATACGATCTACCGGAATTTCATTCGACCGAATACCTTTATTTGTTTGAGCAGTAGTTCTTACTGCACTACTTCTATTATTATCTTTACCAGTTTTAGCAGGAGCTATTACTATATTATTAACAGATCGAAATTTAAAT
>Cc_23
TCGAGCTGAATTAGGACATCCAGGAGCATTAATTGGAGATGATCAAATTTATAATGTAATTGTTACTGCCCATGCTTTTGTAATAATTTTTTTCATAGTTATACCTATTATAATCGGAGGATTTGGTAATTGATTAGTGCCTTTAATACTTGGAGCACCAGATATAGCATTTCCTCGAATAAATAATATAAGTTTTTGATTATTACCTCCTTCCCTTACATTATTATTAGTAAGTAGTATAGTAGAAAATGGGGCTGGAACAGGTTGAACAGTTTACCCTCCTCTTTCTTCTGTGATTGCTCATGGAGGTGCTTCTGTTGACTTAGCAATTTTTTCTCTTCATTTAGCTGGAATTTCCTCTATTTTAGGAGCTGTAAATTTTATCACAACAGTAATTAATATACGATCTACCGGAATTTCATTCGACCGAATACCTTTATTTGTTTGAGCAGTAGTTCTTACTGCACTACTTCTATTATTATCTTTACCAGTTTTAGCAGGAGCTATTACTATATTATTAACAGATCGAAATTTAAAT
>Cc_24
TCGAGCTGAATTAGGACATCCAGGAGCATTAATTGGAGATGATCAAATTTATAATGTAATTGTTACTGCCCATGCTTTTGTAATAATTTTTTTCATAGTTATACCTATTATAATTGGAGGATTTGGTAATTGATTAGTACCTTTAATACTTGGAGCACCAGATATGGCATTTCCTCGAATAAATAATATAAGTTTTTGATTATTACCTCCTTCCCTTACATTATTATTAGTAAGTAGTATAGTAGAAAATGGGGCTGGAACAGGTTGAACAGTTTACCCTCCTCTTTCTTCTGTGATTGCTCATGGAGGTGCTTCTGTTGACTTAGCAATTTTTTCTCTTCATTTAGCTGGAATTTCTTCTATTTTAGGGGCTGTAAATTTTATCACAACAGTAATTAATATACGATCTACCGGAATTTCATTCGACCGAATACCTTTATTTGTTTGAGCAGTAGTTCTTACTGCACTACTTCTATTATTATCTTTACCAGTTTTAGCAGGAGCTATTACTATATTATTAACAGATCGAAATTTAAAT
>Cc_25
TCGAGCTGAATTAGGACATCCAGGAGCATTAATTGGAGATGATCAAATTTATAATGTAATTGTTACTGCCCATGCTTTTGTAATAATTTTTTTCATAGTTATACCTATTATAATTGGAGGATTTGGTAATTGATTAGTACCTTTAATACTTGGAGCACCAGATATAGCATTTCCTCGAATAAATAATATAAGTTTTTGATTATTACCTCCTTCCCTTACATTATTATTAGTAAGTAGTATAGTAGAAAATGGGGCTGGAACAGGTTGAACAGTTTACCCTCCTCTTTCTTCTGTGATTGCTCATGGAGGAGCTTCTGTTGACTTAGCAATTTTTTCTCTTCATTTAGCTGGAATTTCTTCTATTTTAGGAGCTGTAAATTTTATCACAACAGTAATTAATATACGATCTACCGGAATTTCATTCGACCGAATACCTTTATTTGTTTGAGCAGTAGTTCTTACTGCACTACTTCTATTATTATCTTTACCAGTTTTAGCAGGAGCTATTACTATATTATTAACAGATCGAAATTTAAAT
>Cc_26
TCGAGCTGAATTAGGACATCCCGGAGCATTAATTGGAGATGATCAAATTTATAATGTAATTGTTACTGCCCATGCTTTTGTAATAATTTTTTTCATAGTTATACCTATTATAATTGGAGGATTTGGTAATTGATTAGTACCTTTAATACTTGGAGCACCAGATATGGCATTTCCTCGAATAAATAATATAAGTTTTTGATTATTACCTCCTTCCCTTACATTATTATTAGTAAGTAGTATAGTAGAAAATGGGGCTGGAACAGGTTGAACAGTTTACCCTCCTCTTTCTTCTGTGATTGCTCATGGAGGGGCTTCTGTTGACTTAGCAATTTTTTCTCTTCATTTAGCTGGAATTTCTTCTATTTTAGGAGCTGTAAATTTTATCACAACAGTAATTAATATACGATCTACCGGAATTTCATTCGACCGAATACCTTTATTTGTTTGAGCAGTAGTTCTTACTGCACTACTTCTATTATTATCTTTACCAGTTTTAGCAGGAGCTATTACTATATTATTAACAGATCGAAATTTAAAT
>Cc_27
TCGAGCTGAATTAGGACATCCAGGAGCATTAATTGGAGATGATCAAATTTATAATGTAATTGTTACTGCCCATGCTTTTGTAATAATTTTTTTCATAGTTATACCTATTATAATTGGAGGATTTGGTAATTGATTAGTACCTTTAATACTTGGAGCACCAGATATGGCATTTCCTCGAATAAATAATATAAGTTTTTGATTATTACCTCCTTCCCTTACATTATTATTAGTAAGTAGTATAGTAGAAAATGGAGCTGGAACAGGTTGAACAGTTTACCCTCCTCTTTCTTCTGTGATTGCTCATGGAGGTGCTTCTGTTGACTTAGCAATTTTTTCTCTTCATTTAGCTGGAATTTCTTCTATTTTAGGAGCTGTAAATTTTATCACAACAGTAATTAATATACGATCTACCGGAATTTCATTCGACCGAATACCTTTATTTGTTTGAGCAGTAGTTCTTACTGCACTACTTCTATTATTATCTTTACCAGTTTTAGCAGGAGCTATTACTATATTATTAACAGATCGAAATTTAAAT
>Cc_28
TCGAGCTGAATTAGGACATCCAGGAGCATTAATTGGAGATGATCAAATTTATAATGTAATTGTTACTGCCCATGCTTTTGTAATAATTTTTTTCATAGTTATACCTATTATAATTGGAGGATTTGGTAATTGATTAGTACCTTTAATACTTGGAGCACCAGATATGGCATTTCCTCGAATAAATAATATAAGTTTTTGATTATTACCTCCTTCCCTTACATTATTATTAGTAAGTAGTATAGTAGAAAATGGGGCTGGAACAGGTTGAACAGTTTACCCTCCTCTTTCTTCTGTGATTGCTCATGGAGGAGCTTCTGTTGACTTAGCAATTTTTTCTCTTCATTTAGCTGGAATTTCTTCTATTTTAGGAGCTGTAAATTTTATCACAACAGTAATTAATATACGATCTACCGGAATTTCATTCGACCGAATACCTTTATTTGTTTGAGCAGTAGTTCTTACTGCACTACTTCTATTATTATCTTTACCAGTTTTAGCAGGAGCTATTACTATATTATTAACAGACCGAAATTTAAAT
>Cc_29
TCGAGCTGAATTAGGACATCCAGGAGCATTAATTGGAGATGATCAAATTTATAATGTAATTGTTACTGCCCATGCTTTTGTAATAATTTTTTTCATAGTTATACCTATTATAATTGGAGGATTTGGTAATTGATTAGTACCTTTAATACTTGGAGCACCAGATATGGCATTTCCTCGAATAAATAATATAAGTTTTTGATTATTACCTCCTTCCCTTACATTATTATTAGTAAGTAGTATAGTAGAAAATGGGGCTGGAACAGGTTGAACAGTTTACCCCCCTCTTTCTTCTGTGATTGCTCATGGAGGAGCTTCTGTTGACTTAGCAATTTTTTCTCTTCATTTAGCTGGAATTTCTTCTATTTTAGGAGCTGTAAATTTTATTACAACAGTAATTAATATACGATCTACCGGAATTTCATTCGACCGAATACCTTTATTTGTTTGAGCAGTAGTTCTTACTGCACTACTTCTATTATTATCTTTACCAGTTTTAGCAGGAGCTATTACTATATTATTAACAGATCGAAATTTAAAT
>Cc_30
TCGAGCTGAATTAGGACATCCAGGAGCATTAATTGGAGATGATCAAATTTATAATGTAATTGTTACTGCCCATGCTTTTGTAATAATTTTTTTCATAGTTATACCTATTATAATTGGAGGATTTGGTAATTGACTAGTGCCTTTAATACTTGGAGCACCAGATATGGCATTTCCTCGAATAAATAATATAAGTTTTTGATTATTGCCTCCTTCCCTTACATTATTATTAGTAAGTAGTATAGTAGAAAATGGGGCTGGAACAGGTTGAACAGTTTACCCTCCTCTTTCTTCTGTGATTGCTCATGGAGGTGCTTCTGTTGACTTAGCAATTTTTTCTCTTCATTTAGCTGGAATTTCCTCTATTTTAGGAGCTGTAAATTTTATCACAACAGTAATTAATATACGATCTACCGGAATTTCATTCGACCGAATACCTTTATTTGTTTGAGCAGTAGTTCTTACTGCACTACTTCTATTATTATCTTTACCAGTTTTAGCAGGAGCTATTACTATATTATTAACAGATCGAAATTTAAAT
>Cc_31
TCGAGCTGAATTAGGACATCCAGGAGCATTAATTGGAGATGATCAAATTTATAATGTAATTGTTACTGCCCATGCTTTTGTAATAATTTTTTTCATAGTTATACCTATTATAATTGGAGGATTTGGTAATTGATTAGTACCTTTAATACTTGGAGCACCAGATATGGCATTTCCTCGAATAAATAATATAAGTTTTTGATTATTACCTCCTTCCCTTACATTATTATTAGTAAGTAGAATAGTAGAAAATGGAGCTGGAACAGGTTGAACAGTTTACCCTCCTCTTTCTTCTGTGATTGCTCATGGAGGTGCTTCTGTTGACTTAGCAATTTTTTCTCTTCATTTAGCTGGAATTTCTTCTATTTTAGGAGCTGTAAATTTTATCACAACAGTAATTAATATACGATCTACCGGAATTTCATTCGACCGAATACCTTTATTTGTTTGAGCAGTAGTTCTTACTGCACTACTTCTATTATTATCTTTACCAGTTTTAGCAGGAGCTATTACTATATTATTAACAGATCGAAATTTAAAT
>Cc_36
TCGAGCTGAATTAGGACATCCAGGAGCATTAATTGGAGATGATCAAATTTATAATGTAATTGTTACTGCCCATGCTTTTGTAATAATTTTTTTCATAGTTATACCTATTATAATTGGAGGATTTGGTAATTGATTAGTACCTTTAATACTTGGAGCACCAGATATAGCATTTCCTCGAATAAATAATATAAGTTTTTGATTATTACCTCCTTCCCTTACATTATTATTAGTAAGTAGTATAGTAGAAAATGGAGCTGGAACAGGTTGAACAGTTTACCCTCCTCTTTCTTCTGTGATTGCTCATGGAGGAGCTTCTGTTGACTTAGCAATTTTTTCTCTTCATTTAGCTGGAATTTCTTCTATTTTAGGAGCTGTAAATTTTATCACAACAGTAATTAATATACGATCTACCGGAATTTCATTCGACCGAATACCTTTATTTGTTTGAGCAGTAGTTCTTACTGCACTACTTCTATTATTATCTTTACCAGTTTTAGCAGGAGCTATTACTATATTATTAACAGATCGAAATTTAAAT
>Cc_37
TCGAGCTGAATTAGGACATCCAGGAGCATTAATTGGAGATGATCAAATTTATAATGTAATTGTTACTGCCCATGCTTTTGTAATAATTTTTTTCATAGTTATACCTATTATAATTGGAGGATTTGGTAATTGATTAGTACCTTTAATACTTGGAGCACCAGATATAGCATTTCCTCGAATAAATAATATAAGTTTTTGATTATTACCTCCTTCCCTTACATTATTATTAGTAAGTAGTATAGTAGAAAATGGAGCTGGAACAGGTTGAACAGTTTACCCTCCTCTTTCTTCTGTGATTGCTCATGGAGGAGCTTCTGTTGACTTAGCAATTTTTTCTCTTCATTTAGCAGGAATTTCTTCTATTTTAGGAGCTGTAAATTTTATCACAACAGTAATTAATATACGATCTACCGGAATTTCATTCGACCGAATACCTTTATTTGTTTGAGCAGTAGTTCTTACTGCACTACTTCTATTATTATCTTTACCAGTTTTAGCAGGAGCTATTACTATATTATTAACAGATCGAAATTTAAAT
>Cc_38
TCGAGCTGAATTAGGACATCCAGGAGCATTAATTGGAGATGATCAAATTTATAATGTAATTGTTACTGCCCATGCTTTTGTAATAATTTTTTTCATAGTTATACCTATTATAATTGGAGGATTTGGTAATTGATTAGTACCTTTAATACTTGGAGCACCAGATATAGCATTTCCTCGAATAAATAATATAAGTTTTTGATTATTACCTCCTTCCCTTACATTATTATTAGTAAGTAGTATAGTAGAAAATGGAGCTGGAACAGGTTGAACAGTTTACCCTCCTCTTTCTTCTGTGATTGCTCATGGAGGTGCTTCTGTTGACTTAGCAATTTTTTCTCTTCATTTAGCTGGAATTTCTTCTATTTTAGGGGCTGTAAATTTTATCACAACAGTAATTAATATACGATCTACCGGAATTTCATTCGACCGAATACCTTTATTTGTTTGAGCAGTAATTCTTACTGCACTACTTCTGTTATTATCTTTACCAGTTTTAGCAGGAGCTATTACTATATTATTAACAGATCGAAATTTAAAT
>Cc_39
TCGAGCTGAATTAGGACATCCAGGAGCATTAATTGGAGATGATCAAATTTATAATGTAATTGTTACTGCCCATGCTTTTGTAATAATTTTTTTCATAGTTATACCTATTATAATTGGAGGATTTGGAAATTGATTAGTACCTTTAATACTTGGAGCACCAGATATAGCATTTCCTCGAATAAATAATATAAGTTTTTGATTATTACCTCCTTCCCTTACATTATTATTAGTAAGTAGTATAGTAGAAAATGGAGCTGGAACAGGTTGAACAGTTTACCCTCCTCTTTCTTCTGTGATTGCTCATGGAGGTGCTTCTGTTGACTTAGCAATTTTTTCTCTTCATTTAGCAGGAATTTCTTCTATTTTAGGGGCTGTAAATTTTATCACAACAGTAATTAATATACGATCTACCGGAATTTCATTCGACCGAATACCTTTATTTGTTTGAGCAGTAGTTCTTACTGCACTACTTCTATTATTATCTTTACCAGTTTTAGCAGGAGCTATTACTATATTATTAACAGATCGAAATTTAAAT
>Cc_40
TCGAGCTGAATTAGGACATCCAGGAGCATTAATTGGAGATGATCAAATTTATAATGTAATTGTTACTGCCCATGCTTTTGTAATAATTTTTTTCATAGTTATACCTATTATAATTGGAGGATTTGGTAATTGATTAGTACCTTTAATACTTGGAGCACCAGATATAGCATTTCCTCGAATAAATAATATAAGTTTTTGATTATTACCTCCTTCCCTTACATTATTATTAGTAAGTAGTATAGTAGAAAATGGAGCTGGAACAGGTTGAACAGTTTACCCTCCTCTTTCTTCTGTGATTGCTCATGGAGGTGCTTCTGTTGACTTAGCAATTTTTTCTCTTCATTTAGCTGGAATTTCTTCTATTTTAGGGGCTGTAAATTTTATCACAACAGTAATTAATATACGATCTACCGGAATTTCATTCGACCGAATACCTTTATTTGTTTGAGCAGTAGTTCTTACTGCACTACTTCTATTAATATCTTTACCAGTTTTAGCAGGAGCTATTACTATATTATTAACAGATCGAAATTTAAAT
>Cc_41
TCGAGCTGAATTAGGACATCCAGGAGCATTAATTGGAGATGATCAAATTTATAATGTAATTGTTACTGCCCATGCTTTTGTATTAATTTTTTTCATAGTTATACCTATTATAATTGGAGGATTTGGTAATTGATTAGTACCTTTAATACTTGGAGCACCAGATATAGCATTTCCTCGAATAAATAATATAAGTTTTTGATTATTACCTCCTTCCCTTACATTATTATTAGTAAGTAGTATAGTAGAAAATGGAGCTGGAACAGGTTGAACAGTTTACCCTCCTCTTTCTTCTGTGATTGCTCATGGAGGTGCTTCTGTTGACTTAGCAATTTTTTCTCTTCATTTAGCTGGAATTTCTTCTATTTTAGGGGCTGTAAATTTTATCACAACAGTAATTAATATACGATCTACCGGAATTTCATTCGACCGAATACCTTTATTTGTTTGAGCAGTAGTTCTTACTGCACTACTTCTATTATTATCTTTACCAGTTTTAGCAGGAGCTATTACTATATTATTAACAGATCGAAATTTAAAT
>Cc_42
TCGAGCTGAATTAGGACATCCAGGAGCATTAATTGGAGATGATCAAATTTATAATGTAATTGTTACTGCCCATGCTTTTGTAATAATTTTTTTCATAGTTATACCTATTATAATTGGAGGATTTGGTAATTGATTAGTACCTTTAATACTTGGAGCACCAGATATAGCATTTCCTCGAATAAATAATATAAGTTTTTGATTATTACCTCCTTCCCTTACATTATTATTAGTAAGTAGTATAGTAGAAAATGGAGCTGGAACAGGTTGAACAGTTTACCCTCCTCTTTCTTCTGTGATTGCTCATGGAGGTGCTTCTGTTGACTTAGCAATTTTTTCTCTTCATTTAGCTGGAATTTCTTCTATTTTAGGAGCTGTAAATTTTATCACAACAGTAATTAATATACGATCTACCGGAATTTCATTCGACCGAATACCTTTATTTGTTTGAGCAGTAGTTCTTACTGCACTACTTCTATTATTATCTTTACCAGTTTTAGCAGGAGCTATTACTATATTATTAACAGATCGAAATTTAAAT
>Cc_46
TCGAGCTGAATTAGGACATCCAGGAGCATTAATTGGAGATGACCAAATTTATAATGTAATTGTTACTGCCCATGCTTTTGTAATAATTTTTTTCATAGTTATACCTATTATAATTGGAGGATTTGGTAATTGATTAGTACCTTTAATACTTGGAGCACCAGATATAGCATTTCCTCGAATAAATAATATAAGTTTTTGATTATTACCTCCTTCCCTTACATTATTATTAGTAAGTAGTATAGTAGAAAATGGAGCTGGAACAGGTTGAACAGTTTACCCTCCTCTTTCTTCTGTGATTGCTCATGGAGGTGCTTCTGTTGACTTAGCAATTTTTTCTCTTCATTTAGCTGGAATTTCTTCTATTTTAGGGGCTGTAAATTTTATCACAACAGTAATTAATATACGATCTACCGGAATTTCATTCGACCGAATACCTTTATTTGTTTGAGCAGTAGTTCTTACTGCACTACTTCTATTATTATCTTTACCAGTTTTAGCAGGAGCTATTACTATATTATTAACAGATCGAAATTTAAAT
>Cc_47
TCGAGCTGAATTAGGACATCCAGGAGCATTAATTGGAGATGATCAAATTTATAATGTAATTGTTACTGCCCATGCTTTTGTAATAATTTTTTTCATAGTTATACCTATTATAATTGGAGGGTTTGGTAATTGATTAGTACCTTTAATACTTGGAGCACCAGATATAGCATTTCCTCGAATAAATAATATAAGTTTTTGATTATTACCTCCTTCCCTTACATTATTATTAGTAAGTAGTATAGTAGAAAATGGAGCTGGAACAGGTTGAACAGTTTACCCTCCTCTTTCTTCTGTGATTGCTCATGGAGGTGCTTCTGTTGACTTAGCAATTTTTTCTCTTCATTTAGCTGGAATTTCTTCTATTTTAGGGGCTGTAAATTTTATCACAACAGTAATTAATATACGATCTACCGGAATTTCATTCGACCGAATACCTTTATTTGTTTGAGCAGTAGTTCTTACTGCACTACTTCTATTATTATCTTTACCAGTTTTAGCAGGAGCTATTACTATATTATTAACAGATCGAAATTTAAAT
>Cc_48
TCGAGCTGAATTAGGACATCCAGGAGCATTAATTGGAGATGATCAAATTTATAATGTAATTGTTACTGCCCATGCTTTTGTAATAATTTTTTTCATAGTTATACCTATTATAATTGGAGGATTTGGTAATTGATTAGTACCTTTAATACTTGGAGCACCAGATATAGCATTTCCTCGAATAAATAATATAAGTTTTTGATTATTACCTCCTTCCCTTACATTATTATTAGTAAGTAGTATAGTAGAAAATGGAGCTGGAACAGGTTGAACAGTTTACCCTCCTCTTTCTTCTGTGATTGCTCATGGAGGTGCTTCTGTTGACTTAGCAATTTTTTCTCTTCATTTAGCTGGAATTTCTTCTATTTTAGGGGCTGTAAATTTTATCACAACAGTAATTAATATACGATCTACCGGAATTTCATTCGACCGAATACCTTTATTTGTTTGAGCAGTAGTTCTTACTGCACTACTTCTATTATTATCTTTACCAATTTTAGCAGGAGCTATTACTATATTATTAACAGATCGAAATTTAAAT
>Cc_49
TCGAGCTGAATTAGGACATCCAGGAGCATTAATTGGAGATGATCAAATTTATAATGTAATTGTTACTGCCCATGCTTTTGTAATAATTTTTTTCATAGTTATACCTATTATAATTGGAGGATTTGGTAATTGATTAGTACCTTTAATACTTGGAGCACCAGATATAGCATTTCCTCGAATAAATAATATAAGTTTTTGATTATTACCTCCTTCCCTTACATTATTATTAGTAAGTAGTATAGTAGAAAATGGAGCTGGAACAGGTTGAACAGTTTACCCTCCTCTTTCTTCTGTGATTGCTCATGGAGGTGCTTCTGTTGACTTAGCAATTTTTTCTCTTCATTTAGCTGGAATTTCTTCTATTTTAGGGGCTGTAAATTTTATCACAACAGTAATTAATATACGATCTACCGGAATTTCATTCGACCGAATACCTTTATTTGTTTGAGCAGTAGTTCTTACTGCACTACTTCTATTGTTATCTTTACCAGTTTTAGCAGGAGCTATTACTATATTATTAACAGATCGAAATTTAAAT
>Cc_50
TCGAGCTGAATTAGGACATCCAGGGGCATTAATTGGAGATGATCAAATTTATAATGTAATTGTTACTGCCCATGCTTTTGTAATAATTTTTTTCATAGTTATACCTATTATAATTGGAGGATTTGGTAATTGATTAGTACCTTTAATACTTGGAGCACCAGATATAGCATTTCCTCGAATAAATAATATAAGTTTTTGATTATTACCTCCTTCCCTTACATTATTATTAGTAAGTAGTATAGTAGAAAATGGAGCTGGAACAGGTTGAACAGTTTACCCTCCTCTTTCTTCTGTGATTGCTCATGGAGGTGCTTCTGTTGACTTAGCAATTTTTTCTCTTCATTTAGCTGGAATTTCTTCTATTTTAGGGGCTGTAAATTTTATCACAACAGTAATTAATATACGATCTACCGGAATTTCATTCGACCGAATACCTTTATTTGTTTGAGCAGTAGTTCTTACTGCACTACTTCTATTATTATCTTTACCAGTTTTAGCAGGAGCTATTACTATATTATTAACAGATCGAAATTTAAAT
>Cc_51
TCGAGCTGAATTAGGACATCCAGGAGCATTAATTGGAGATGATCAAATTTATAATGTAATTGTTACTGCCCATGCTTTTGTAATAATTTTTTTCATAGTTATACCTATTATAATTGGAGGATTTGGTAATTGATTAGTACCTTTAATACTTGGAGCACCAGATATAGCATTTCCTCGAATAAATAATATAAGTTTTTGATTATTACCTCCTTCCCTTACATTATTATTAGTAAGTAGTATAGTAGAAAATGGAGCTGGAACAGGTTGAACAGTTTACCCTCCTCTTTCTTCTGTGATTGCTCATGGAGGTGCTTCTGTTGACTTAGCAATTTTTTCTCTTCATTTAGCTGGAATTTCTTCTATTTTAGGGGCTGTAAATTTTATCACAACAGTAATTAATATACGATCTACCGGAATTTCATTTGACCGAATACCTTTATTTGTTTGAGCAGTAGTTCTTACTGCACTACTTCTATTATTATCTTTACCAGTTTTAGCAGGAGCTATTACTATATTATTAACAGATCGAAATTTAAAT
>Cc_52
TCGAGCTGAATTAGGACATCCAGGGGCATTAATTGGAGATGATCAAATTTATAATGTAATTGTTACTGCCCATGCTTTTGTAATAATTTTTTTCATAGTTATACCTATTATAATTGGAGGATTTGGAAATTGATTAGTACCTTTAATACTTGGAGCACCAGATATAGCATTTCCTCGAATAAATAATATAAGTTTTTGATTATTACCTCCTTCCCTTACATTATTATTAGTAAGTAGTATAGTAGAAAATGGAGCTGGAACAGGTTGAACAGTTTACCCTCCTCTTTCTTCTGTGATTGCTCATGGAGGAGCTTCTGTTGACTTAGCAATTTTTTCTCTTCATTTAGCTGGAATTTCTTCTATTTTAGGGGCTGTAAATTTTATCACAACAGTAATTAATATACGATCTACCGGAATTTCATTCGACCGAATACCTTTATTTGTTTGAGCAGTAGTTCTTACTGCACTACTTCTATTATTATCTTTACCAGTTTTAGCAGGAGCTATTACTATATTATTAACAGATCGAAATTTAAAT
>Cc_53
TCGAGCTGAATTAGGACATCCAGGGGCATTAATTGGAGATGATCAAATTTATAATGTAATTGTTACTGCCCATGCTTTTGTAATAATTTTTTTCATAGTTATACCTATTATAATTGGAGGATTTGGAAATTGATTAGTACCTTTAATACTTGGAGCACCAGATATAGCATTTCCTCGAATAAATAATATAAGTTTTTGATTATTACCTCCTTCCCTTACATTATTATTAGTAAGTAGTATAGTAGAAAATGGAGCTGGAACAGGTTGAACAGTTTACCCTCCTCTTTCTTCTGTGATTGCTCATGGAGGTGCTTCTGTTGACTTAGCAATTTTTTCTCTTCATTTAGCTGGAATTTCTTCTATTTTAGGGGCTGTAAATTTTATCACAACAGTAATTAATATACGATCTACCGGAATTTCATTCGACCGAATACCTTTATTTGTTTGAGCAGTAGTTCTTACTGCACTACTTCTATTATTATCTTTACCAGTTTTAGCAGGAGCTATTACTATATTATTAACAGATCGAAATTTAAAT
>Cc_54
TCGAGCTGAATTAGGACATCCAGGAGCATTAATTGGAGATGATCAAATTTATAATGTAATTGTTACTGCCCATGCTTTTGTAATAATTTTTTTCATAGTTATACCTATTATAATTGGAGGATTTGGAAATTGATTAGTACCTTTAATACTTGGAGCACCAGATATAGCATTTCCTCGAATAAATAATATAAGTTTTTGATTATTACCTCCTTCCCTTACATTATTATTAGTAAGTAGTATAGTAGAAAATGGAGCTGGAACAGGTTGAACAGTTTACCCTCCTCTTTCTTCTGTGATTGCTCATGGAGGAGCTTCTGTTGACTTAGCAATTTTTTCTCTTCATTTAGCTGGAATTTCTTCTATTTTAGGAGCTGTAAATTTTATCACAACAGTAATTAATATACGATCTACCGGAATTTCATTCGACCGAATACCTTTATTTGTTTGAGCAGTAGTTCTTACTGCACTACTTCTATTATTATCTTTACCAGTTTTAGCAGGAGCTATTACTATATTATTAACAGATCGAAATTTAAAT
>Cc_55
TCGAGCTGAATTAGGACATCCAGGGGCATTAATTGGAGATGATCAAATTTATAATGTAATTGTTACTGCCCATGCTTTTGTAATAATTTTTTTCATAGTTATACCTATTATAATTGGAGGATTTGGTAATTGATTAGTACCTTTAATACTTGGAGCACCAGATATAGCATTTCCTCGAATAAATAATATAAGTTTTTGATTATTACCTCCTTCCCTTACATTATTATTAGTAAGTAGTATAGTAGAAAATGGAGCTGGAACAGGTTGAACAGTTTACCCTCCTCTTTCTTCTGTGATTGCTCATGGAGGAGCTTCTGTTGACTTAGCAATTTTTTCTCTTCATTTAGCTGGAATTTCTTCTATTTTAGGGGCTGTAAATTTTATCACAACAGTAATTAATATACGATCTACCGGAATTTCATTCGACCGAATACCTTTATTTGTTTGAGCAGTAGTTCTTACTGCACTACTTCTATTATTATCTTTACCAGTTTTAGCAGGAGCTATTACTATATTATTAACAGATCGAAATTTAAAT
>Cc_56
TCGAGCTGAATTAGGACATCCAGGGGCATTAATTGGAGATGATCAAATTTATAATGTAATTGTTACTGCCCATGCTTTTGTAATAATTTTTTTCATAGTTATACCTATTATAATTGGAGGATTTGGAAATTGATTAGTACCTTTAATACTTGGAGCACCAGATATAGCATTTCCTCGAATAAATAATATAAGTTTTTGATTATTACCTCCTTCCCTTACATTATTATTAGTAAGTAGTATAGTAGAAAATGGAGCTGGAACAGGTTGAACAGTTTACCCTCCTCTTTCTTCTGTGATTGCTCATGGAGGTGCTTCTGTTGACTTAGCAATTTTTTCTCTTCATTTAGCTGGAATTTCTTCTATTTTAGGAGCTGTAAATTTTATCACAACAGTAATTAATATACGATCTACCGGAATTTCATTCGACCGAATACCTTTATTTGTTTGAGCAGTAGTTCTTACTGCACTACTTCTATTATTATCTTTACCAGTTTTAGCAGGAGCTATTACTATATTATTAACAGATCGAAATTTAAAT
>Cc_58
TCGAGCTGAATTAGGACATCCAGGAGCATTAATTGGAGATGATCAAATTTATAATGTAATTGTTACTGCCCATGCTTTTGTAATAATTTTTTTCATAGTTATACCTATTATAATTGGAGGATTTGGTAATTGATTAGTACCTTTAATACTTGGAGCACCAGATATAGCATTTCCTCGAATAAATAATATAAGTTTTTGATTATTACCTCCTTCCCTTACATTATTATTAGTAAGTAGTATAGTAGAAAATGGAACTGGAACAGGTTGAACAGTTTACCCTCCTCTTTCTTCTGTGATTGCTCATGGAGGTGCTTCTGTTGACTTAGCAATTTTTTCTCTTCATTTAGCTGGAATTTCTTCTATTTTAGGGGCTGTAAATTTTATCACAACAGTAATTAATATACGATCTACCGGAATTTCATTCGACCGAATACCTTTATTTGTTTGAGCAGTAGTTCTTACTGCACTACTTCTATTATTATCTTTACCAGTTTTAGCAGGAGCTATTACTATATTATTAACAGATCGAAATTTAAAT
